# Supplementary material for: Antioxidant and Anti-α-Glucosidase Activities of Various Solvent Extracts and Major Bioactive Components from the Fruits of Crataegus pinnatifida
Source: Antioxidants (Basel). 2022 Feb 6;11(2):320. doi: 10.3390/antiox11020320 (PMC8868160; doi:10.3390/antiox11020320)
Supplement: Supplementary file 1 [file antioxidants-11-00320-s001.zip]

Archive with 1 entries (1 files):
- antioxidants-1544449-supplementary.pdf
